# Supplementary material for: Choice and consumption of animal or plant-based protein: Controlling experimentally and statistically for sensory stimulus aspects and food choice factors
Source: MethodsX. 2021 Oct 27;8:101557. doi: 10.1016/j.mex.2021.101557 (PMC8720832; doi:10.1016/j.mex.2021.101557)
Supplement: Supplementary file 1 [file mmc1.zip]

Archive with 2 entries (2 files):
- SPSS data - protein choice covariates.sav
- SPSS script - protein choice covariates.sps
