# Supplementary material for: Choice and consumption of animal or plant-based protein: Controlling experimentally and statistically for sensory stimulus aspects and food choice factors
Source: MethodsX. 2021 Oct 27;8:101557. doi: 10.1016/j.mex.2021.101557 (PMC8720832; doi:10.1016/j.mex.2021.101557)
Supplement: Supplementary file 1 [file mmc1.zip › SPSS script - protein choice covariates.sps]

* Encoding: UTF-8.

/* PCA for sensory properties items

FACTOR
  /VARIABLES looks_bad_good looks_repulsiv_eappealing looks_inedible_edible hard_tender 
    chunky_minced dry_moist smells_bad_good tastes_bad_good flavorless_‎flavorful 
    unpalatable_scrumptious disgusting_delicious yuck_yum
  /MISSING LISTWISE 
  /ANALYSIS looks_bad_good looks_repulsiv_eappealing looks_inedible_edible hard_tender 
    chunky_minced dry_moist smells_bad_good tastes_bad_good flavorless_‎flavorful 
    unpalatable_scrumptious disgusting_delicious yuck_yum
  /PRINT UNIVARIATE INITIAL EXTRACTION ROTATION
  /FORMAT SORT BLANK(.60)
  /PLOT ROTATION
  /CRITERIA MINEIGEN(1) ITERATE(25)
  /EXTRACTION PC
  /CRITERIA ITERATE(25)
  /ROTATION VARIMAX
  /METHOD=CORRELATION.

/* Compute composite variables

COMPUTE BMI=(WEIGHT_KG/(HEIGHT_CM/100)**2).

/* BMR Men

COMPUTE BMR=88.362+(13.397*WEIGHT_KG)+(4.799*HEIGHT_CM)-(5.677*AGE).

/* BMR Women

COMPUTE BMR=447.593+(9.247*WEIGHT_KG)+(3.098*HEIGHT_CM)-(4.330*AGE).

/* Combined sensory items

COMPUTE SENSORY_F1=MEAN(looks_bad_good,looks_repulsiv_eappealing,looks_inedible_edible,
    smells_bad_good,tastes_bad_good,flavorless_‎flavorful,unpalatable_scrumptious,disgusting_delicious,
    yuck_yum).
EXECUTE.

COMPUTE SENSORY_F2=MEAN(hard_tender,chunky_minced,dry_moist).
EXECUTE.

COMPUTE SENSORY_F1_F2=MEAN(SENSORY_F1, SENSORY_F2).
EXECUTE.

/* Regression for validation of covariates

REGRESSION
  /DESCRIPTIVES MEAN STDDEV CORR SIG N
  /MISSING LISTWISE
  /STATISTICS COEFF OUTS R ANOVA COLLIN TOL
  /CRITERIA=PIN(.05) POUT(.10)
  /NOORIGIN 
  /DEPENDENT SNACKCONSUMED
  /METHOD=ENTER HUNGERLEVEL FOODINVOLVMT ATHLETICID DIET BMR BMI SENSORY_F1_F2
  
