# Supplementary material for: Choice and consumption of animal or plant-based protein: Controlling experimentally and statistically for sensory stimulus aspects and food choice factors
Source: MethodsX. 2021 Oct 27;8:101557. doi: 10.1016/j.mex.2021.101557 (PMC8720832; doi:10.1016/j.mex.2021.101557)
Supplement: Supplementary file 2 [file mmc2.zip]

Archive with 1 entries (1 files):
- CSV data - protein choice covariates.csv
