# Supplementary material for: Choice and consumption of animal or plant-based protein: Controlling experimentally and statistically for sensory stimulus aspects and food choice factors
Source: MethodsX. 2021 Oct 27;8:101557. doi: 10.1016/j.mex.2021.101557 (PMC8720832; doi:10.1016/j.mex.2021.101557)
Supplement: Supplementary file 2 [file mmc2.zip › CSV data - protein choice covariates.csv]

CASENUM	BIOSEX	AGE	ETHNICITY	HUNGERLEVEL	looks_bad_good	looks_repulsiv_eappealing	looks_inedible_edible	hard_tender	chunky_minced	dry_moist	smells_bad_good	tastes_bad_good	flavorless_‎flavorful	unpalatable_scrumptious	disgusting_delicious	yuck_yum	HEIGHT_CM	WEIGHT_KG	ATHLETICID	DIET	FOODINVOLVMT	BMI	BMR	SNACKCONSUMED	FOODEVALCOMB	SENSORY_F1	SENSORY_F2	SENSORY_F1_F2
1	0	19	5	1	2	0	1	2	3	1	1	0	3	1	1	0	157	57	2	0	2.8125	23.186576331697	1380.199018224	23	1.25	1	2	1.5
2	0	19	9	5	3	0	3	0	-2	0	3	3	3	3	3	3	183	95	3	1	3.625	28.3080199468482	1808.879331816	27	1.83333333333333	2.66666666666667	-.666666666666667	1
3	0	19	5	1	3	2	3	3	2	2	1	3	3	2	2	2	163	55	5	0	3.375	20.8281169784335	1382.009557328	27	2.33333333333333	2.33333333333333	2.33333333333333	2.33333333333333
4	0	20	5	1	0	0	3	0	1	0	1	1	2	1	0	0	157	59	4	0	3.125	23.7386376729279	1388.452113896	2	.75	.888888888888889	.333333333333333	.611111111111111
5	0	20	5	1	2	1	3	1	1	0	0	2	1	2	1	3	168	59	3	0	3	20.8924886621315	1426.72447912	6	1.41666666666667	1.66666666666667	.666666666666667	1.16666666666667
6	0	20	5	1	1	1	0	1	-3	-3	0	1	1	1	0	1	160	62	2.75	0	3	24.274259375	1431.301035688	8	.0833333333333333	.666666666666667	-1.66666666666667	-.5
7	0	20	5	5	2	2	3	2	1	3	3	3	3	3	3	3	157	49	4.75	0	2.375	19.6901878372348	1296.176078968	15	2.58333333333333	2.77777777777778	2	2.38888888888889
8	0	20	5	2	2	2	3	2	1	2	2	2	1	2	2	2	155	50	1.75	0	3.4375	20.768	1302.56317464	23	1.91666666666667	2	1.66666666666667	1.83333333333333
9	0	20	5	3	2	2	3	-2	-2	-3	1	2	2	2	3	3	163	61	3.5	0	3.625	23.0475064925289	1432.20630524	24	1.08333333333333	2.22222222222222	-2.33333333333333	-.0555555555555556
10	0	20	5	1	3	3	3	2	3	2	3	3	3	3	3	3	157	59	5	0	3.5625	23.9226581200049	1392.64647912	25	2.83333333333333	3	2.33333333333333	2.66666666666667
11	0	20	5	1	3	3	3	1	2	1	3	2	2	2	2	3	160	56	1.25	0	4.0625	21.793678125	1372.579922552	26	2.25	2.55555555555556	1.33333333333333	1.94444444444444
12	0	20	5	2	3	3	3	3	1	3	3	3	3	3	3	3	163	54	4.25	0	3.4375	20.4866724378035	1369.29082688	26	2.83333333333333	3	2.33333333333333	2.66666666666667
13	0	20	5	1	2	2	3	1	0	-3	3	2	1	1	1	1	155	41	1.5	0	3.5625	16.992	1218.67587016	26	1.16666666666667	1.77777777777778	-.666666666666667	.555555555555556
14	0	20	5	4	3	1	3	3	1	0	2	3	2	0	3	3	157	54	2.5	0	3.3125	21.7144127550813	1342.314096432	26	2	2.22222222222222	1.33333333333333	1.77777777777778
15	0	20	5	3	1	1	2	1	-2	1	3	1	2	0	1	1	152	52	1.5	0	3.4375	22.5775103878116	1314.24100076	26	1	1.33333333333333	0	.666666666666667
16	0	20	5	4	3	3	3	3	1	3	3	3	3	2	3	3	157	55	4.5	0	3.6875	22.4504945433892	1359.091557328	27	2.75	2.88888888888889	2.33333333333333	2.61111111111111
17	0	20	5	2	2	2	3	0	0	0	0	2	1	1	2	2	152	49	1.5	0	2.5625	21.3995533240997	1289.074809416	27	1.25	1.66666666666667	0	.833333333333333
18	0	20	8	1	3	2	3	0	-3	1	3	2	2	2	3	2	157	50	3.5	0	3.0625	20.2422491784657	1308.75917464	27	1.66666666666667	2.44444444444444	-.666666666666667	.888888888888889
19	0	20	5	4	3	1	3	-3	-3	1	3	3	3	3	2	3	152	43	2.75	0	2.75	18.6509868421053	1230.35369628	27	1.58333333333333	2.66666666666667	-1.66666666666667	.5
20	0	20	5	1	2	3	3	1	1	-3	2	2	3	3	3	3	157	89	3.25	1	3.1875	36.0680076270843	1669.474583904	27	1.91666666666667	2.66666666666667	-.333333333333333	1.16666666666667
21	0	21	5	1	0	1	3	1	0	0	0	1	0	0	0	0	152	54	2.75	0	3.25	23.5591412742382	1330.88282688	2	.5	.555555555555556	.333333333333333	.444444444444444
22	0	21	5	2	1	1	3	-2	-2	1	1	1	3	0	1	1	157	45	2	0	3.125	18.4020447076961	1262.4855224	4	.75	1.33333333333333	-1	.166666666666667
23	0	21	5	5	1	0	0	1	1	1	0	1	2	0	0	0	155	54	1.75	0	2.75	22.656	1340.17682688	13	.583333333333333	.444444444444444	1	.722222222222222
24	0	21	5	2	3	3	3	-2	-3	-2	2	3	3	3	3	3	165	49	1.75	0	3.4375	17.993732231405	1320.824444192	25	1.58333333333333	2.88888888888889	-2.33333333333333	.277777777777778
25	0	21	5	1	3	1	3	-3	-2	-2	0	3	3	2	2	3	155	62	2.5	0	3.375	25.8656	1411.481035688	26	1.08333333333333	2.22222222222222	-2.33333333333333	-.0555555555555556
26	0	21	8	1	2	3	3	1	-3	0	0	3	1	2	3	3	168	60	2.5	1	3.5	21.374623015873	1434.977574792	26	1.5	2.22222222222222	-.666666666666667	.777777777777778
27	0	21	5	1	0	0	2	1	-2	1	0	1	3	0	0	0	163	57	1.5	0	3.3125	21.3402837893786	1385.932653	27	.5	.666666666666667	0	.333333333333333
28	0	21	9	1	3	3	3	-2	-3	-2	3	3	3	2	3	3	157	57	4	0	2.8125	23.0025558846201	1367.344653	27	1.58333333333333	2.88888888888889	-2.33333333333333	.277777777777778
29	0	23	5	5	1	1	1	2	2	0	2	1	1	1	1	1	160	69	2.5	0	3.5	27.109209375	1485.420879272	9	1.16666666666667	1.11111111111111	1.33333333333333	1.22222222222222
30	0	23	5	2	0	0	1	1	0	1	1	1	1	0	1	1	170	60	1.75	0	3.3125	20.7176968858132	1428.319209568	10	.666666666666667	.666666666666667	.666666666666667	.666666666666667
31	0	23	5	5	0	0	1	1	1	0	1	0	1	0	0	0	145	56	2.5	0	3.25	26.5359410225922	1313.119922552	25	.416666666666667	.333333333333333	.666666666666667	.5
32	0	24	7	2	2	3	2	0	0	0	1	2	1	0	1	2	165	66	3.25	0	2.5	24.1582516069789	1463.02595748	25	1.16666666666667	1.55555555555556	0	.777777777777778
33	0	24	8	4	2	0	0	-2	0	0	1	0	0	1	1	2	168	50	2.75	0	3.25	17.8389710884354	1329.711539864	26	.416666666666667	.777777777777778	-.666666666666667	.0555555555555556
34	0	24	5	3	3	0	3	-2	-3	0	2	3	3	3	3	3	157	53	3.25	1	3.3125	21.5303923080044	1320.799731208	26	1.5	2.55555555555556	-1.66666666666667	.444444444444444
35	0	24	5	3	2	2	3	0	-3	-2	3	2	3	2	2	2	145	42	2.75	0	2.9375	19.8480209274673	1178.764600608	27	1.33333333333333	2.33333333333333	-1.66666666666667	.333333333333333
36	0	25	5	4	1	1	1	-3	1	-3	0	-2	-2	0	1	-2	165	56	2.75	0	4.0625	20.6594703397612	1370.614287776	9	-.583333333333333	-.222222222222222	-1.66666666666667	-.944444444444444
37	0	26	5	1	2	1	3	2	0	2	2	3	3	2	2	2	160	81	1.25	0	3.375	31.53881875	1577.290009872	4	2	2.22222222222222	1.33333333333333	1.77777777777778
38	0	29	5	3	0	0	0	1	1	1	1	0	1	1	0	0	157	59	2	0	3.1875	23.9226581200049	1353.67647912	25	.5	.333333333333333	1	.666666666666667
39	0	32	5	1	0	0	1	1	-2	2	0	1	0	1	0	1	152	45	3	0	3.25	19.4362915512465	1195.171157176	0	.416666666666667	.444444444444444	.333333333333333	.388888888888889
40	0	32	10	1	2	1	2	2	2	1	2	2	1	0	0	2	170	68	2	0	2.6875	23.5428373702422	1464.8477836	2	1.41666666666667	1.33333333333333	1.66666666666667	1.5
41	0	34	5	1	1	2	0	1	1	2	0	1	1	0	1	2	160	46	2.25	1	3.6875	17.895621875	1219.683887624	21.93	1	.888888888888889	1.33333333333333	1.11111111111111
42	0	43	5	5	1	1	3	2	1	1	1	1	2	0	2	2	152	61	1	0	3.8125	26.3077077562327	1294.343940016	27	1.41666666666667	1.44444444444444	1.33333333333333	1.38888888888889
43	0	48	5	1	0	0	2	1	1	-2	1	1	0	1	0	0	157	51	3.5	0	3.0625	20.6102900726196	1195.907905088	12	.416666666666667	.555555555555556	0	.277777777777778
115	1	19	5	1	1	1	2	-2	1	1	2	0	1	1	0	1	165	75	2	0	2.75	27.4904242424242	1775.00138396	27	.75	1	0	.5
35	1	20	5	4	2	1	2	1	-2	1	2	2	3	1	2	2	163	57	2	0	3.25	21.3402837893786	1516.655503	2	1.41666666666667	1.88888888888889	0	.944444444444444
174	1	20	5	2	1	1	1	1	0	-2	1	1	1	0	0	0	175	104	1.5	0	3.3125	34.0656848979592	2212.30456552	6	.416666666666667	.666666666666667	-.333333333333333	.166666666666667
200	1	20	5	2	0	0	1	0	0	-3	1	1	3	0	0	1	175	57	1.75	0	3	18.5139591836735	1574.243503	10	.333333333333333	.777777777777778	-1	-.111111111111111
149	1	20	5	5	0	0	0	0	0	0	0	0	0	0	0	0	173	61	4	0	2.9375	20.4600621470814	1625.41322324	16	0	0	0	0
11	1	20	5	4	0	0	1	0	-3	-3	0	0	1	0	0	0	183	54	2.25	0	3.625	15.9825184388904	1570.098098832	22	-.333333333333333	.222222222222222	-2	-.888888888888889
61	1	20	5	1	0	1	2	-2	0	-2	0	1	2	0	0	0	175	73	4	0	3.375	23.697867755102	1786.93052384	23	.166666666666667	.666666666666667	-1.33333333333333	-.333333333333333
91	1	20	5	1	3	3	3	3	3	3	3	3	3	3	3	3	170	70	3.75	1	2.5	24.327598615917	1732.55166372	25	3	3	3	3
116	1	20	5	5	3	2	3	0	-2	1	3	2	1	2	3	2	173	98	4	0	3.5	32.8876554512346	2123.708529208	25	1.66666666666667	2.33333333333333	-.333333333333333	1
6	1	20	5	5	1	1	1	-2	-2	-3	1	1	1	0	2	2	173	100	2.75	1	4	33.3423234989475	2141.93884528	26	.25	1.11111111111111	-2.33333333333333	-.611111111111111
14	1	20	5	1	3	3	3	1	-2	-3	3	2	3	1	3	2	170	72	3.75	0	3.5	24.7984553633218	1750.781979792	26	1.58333333333333	2.55555555555556	-1.33333333333333	.611111111111111
43	1	20	7	5	-2	1	1	-2	-2	-2	-2	1	1	1	-2	1	183	103	3.75	1	3	30.6105861626206	2226.389477424	26	-.5	0	-2	-1
55	1	20	5	1	1	1	1	0	-2	1	2	1	2	2	2	1	170	119	3.75	0	2.9375	41.2784415224914	2388.843042312	26	1	1.44444444444444	-.333333333333333	.555555555555556
59	1	20	8	5	2	3	2	1	-2	1	2	2	2	1	2	1	191	140	3.75	0	3.125	38.2956432115348	2763.076783392	26	1.41666666666667	1.88888888888889	0	.944444444444444
72	1	20	5	1	3	2	3	1	-3	1	3	3	2	1	2	3	175	66	2.5	0	3.25	21.4761926530612	1695.77894348	26	1.75	2.44444444444444	-.333333333333333	1.05555555555556
78	1	20	5	1	2	3	3	1	0	-2	2	3	2	2	2	3	168	61	3.25	0	3	21.6960459183673	1601.41822324	26	1.75	2.44444444444444	-.333333333333333	1.05555555555556
157	1	20	8	1	1	2	2	1	1	0	2	2	1	1	1	1	191	86	5	0	3.0625	23.6239357473753	2046.01768456	26	1.25	1.44444444444444	.666666666666667	1.05555555555556
161	1	20	10	3	3	1	3	1	-2	1	2	2	3	2	2	3	165	68	3.5	0	3.5	25.1579033976125	1684.249575624	26	1.75	2.33333333333333	0	1.16666666666667
32	1	20	5	3	2	2	3	3	1	2	3	3	3	1	2	3	168	68	4	0	2.5	24.1067176870748	1692.5698036	27	2.33333333333333	2.44444444444444	2	2.22222222222222
38	1	20	7	4	0	0	0	0	0	0	0	0	0	0	0	0	165	76	3	0	3	27.8236415059688	1781.477928008	27	0	0	0	0
150	1	20	5	1	2	3	2	1	-2	3	1	2	2	2	2	3	173	75	2.5	0	3.125	25.0067426242106	1807.71638396	27	1.75	2.11111111111111	.666666666666667	1.38888888888889
152	1	20	5	2	2	1	2	-2	-2	-2	1	2	1	0	1	1	165	54	2.75	0	2.375	19.9930358126722	1495.86964288	27	.416666666666667	1.22222222222222	-2	-.388888888888889
164	1	20	5	4	3	3	3	-2	1	-2	0	3	3	2	2	3	170	91	2.25	0	2.875	31.3904498269896	2006.0064048	27	1.58333333333333	2.44444444444444	-1	.722222222222222
167	1	20	5	1	3	3	3	0	1	1	2	3	2	3	2	3	163	61	5	0	3.8125	23.0475064925289	1577.42322324	27	2.16666666666667	2.66666666666667	.666666666666667	1.66666666666667
188	1	20	5	2	2	1	3	1	1	1	1	2	1	1	2	1	183	68	3.75	0	2.25	20.452205798919	1770.631575624	27	1.41666666666667	1.55555555555556	1	1.27777777777778
18	1	21	5	5	3	1	3	1	0	-3	3	3	3	1	3	2	183	80	3.25	0	3.3125	23.8383325868195	1916.873876224	20	1.66666666666667	2.44444444444444	-.666666666666667	.888888888888889
9	1	21	5	1	3	0	1	0	-3	-3	2	2	1	0	1	1	173	93	5	0	3	30.9174272444786	2039.033492896	26	.416666666666667	1.22222222222222	-2	-.388888888888889
31	1	21	5	5	1	2	3	-2	1	-2	1	2	1	1	1	1	173	76	3.5	0	3.125	25.4614106719236	1820.269700032	26	.833333333333333	1.44444444444444	-1	.222222222222222
93	1	21	5	2	2	1	3	1	0	1	1	2	0	1	1	0	183	84	2	0	2.8125	25.1927833019798	1977.641596464	26	1.08333333333333	1.22222222222222	.666666666666667	.944444444444444
105	1	21	9	2	3	3	3	1	2	1	3	3	3	1	3	3	185	93	5	0	3.125	27.1691336742148	2102.69826492	26	2.41666666666667	2.77777777777778	1.33333333333333	2.05555555555556
137	1	21	5	5	2	1	3	-3	-3	-3	0	2	3	0	2	2	196	104	4	1	2.75	27.1569554352353	2307.40656552	26	.5	1.66666666666667	-3	-.666666666666667
128	1	21	8	1	3	3	3	-2	-3	1	2	3	3	2	2	3	173	64	5	0	2.8125	21.217842226603	1650.12008336	27	1.66666666666667	2.66666666666667	-1.33333333333333	.666666666666667
46	1	22	5	3	1	1	1	-2	0	-3	0	-2	1	0	1	1	163	68	3.5	0	3.1875	25.6083405472543	1657.2208036	7	-.0833333333333333	.444444444444444	-1.66666666666667	-.611111111111111
117	1	22	8	5	2	3	3	0	-2	1	2	3	2	1	3	2	188	151	1.75	1	2.9375	42.7360049796288	2889.245083992	14	1.66666666666667	2.33333333333333	-.333333333333333	1
41	1	22	5	2	3	1	3	1	-2	0	3	3	3	3	3	3	173	65	4.5	0	2.6875	21.6725102743159	1662.673399432	26	2	2.77777777777778	-.333333333333333	1.22222222222222
146	1	22	9	1	0	1	3	1	0	2	1	1	1	1	1	0	175	88	3	1	3.75	28.8817763265306	1988.26354468	26	1	1	1	1
160	1	22	8	1	1	1	3	1	0	1	2	1	1	1	1	1	170	64	2.5	0	3.0625	22.2872193771626	1642.199627408	26	1.16666666666667	1.33333333333333	.666666666666667	1
166	1	22	5	1	1	3	1	-3	-3	-3	3	3	1	0	1	1	183	75	4	1	3.375	22.4838818716593	1850.429155984	26	.416666666666667	1.55555555555556	-3	-.722222222222222
70	1	22	8	2	3	2	3	1	2	2	3	2	2	2	2	2	183	88	4	0	3.3125	26.4117889456239	2026.65554468	27	2.16666666666667	2.33333333333333	1.66666666666667	2
81	1	22	5	4	3	2	1	1	0	1	0	3	2	1	3	3	170	82	3.5	1	3.0625	28.2514048442907	1873.11696432	27	1.66666666666667	2	.666666666666667	1.33333333333333
121	1	22	5	5	1	0	2	1	1	1	1	2	1	1	2	2	165	76	4.75	0	3.4375	27.8236415059688	1770.123928008	27	1.25	1.33333333333333	1	1.16666666666667
127	1	22	5	2	2	-2	3	1	-2	1	1	2	2	2	1	1	173	124	4	0	3.25	41.3747923418758	2452.653762552	27	1	1.33333333333333	0	.666666666666667
47	1	23	5	5	2	2	2	2	-2	1	1	3	2	2	2	3	175	83	2	0	3	27.2525479183673	1915.742052416	25	1.66666666666667	2.11111111111111	.333333333333333	1.22222222222222
92	1	23	8	5	1	1	3	1	1	0	1	2	1	1	1	1	175	66	4.25	0	2.875	21.6243043265306	1684.824715504	25	1.16666666666667	1.33333333333333	.666666666666667	1
168	1	23	5	5	3	3	3	3	1	1	3	3	3	3	3	3	163	73	4.25	0	3.375	27.3155632504046	1712.31152384	25	2.66666666666667	3	1.66666666666667	2.33333333333333
195	1	23	5	1	2	3	3	-2	-3	-2	1	2	3	0	2	2	170	80	4.25	0	3.1875	27.6235958477509	1843.132876224	27	.916666666666667	2	-2.33333333333333	-.166666666666667
182	1	24	5	5	0	1	0	1	-2	0	1	0	1	0	1	0	173	92	3.25	1	3.1875	30.61431521267	2009.848948848	22	.25	.444444444444444	-.333333333333333	.0555555555555556
28	1	24	5	2	2	2	3	2	-3	1	1	2	1	2	2	1	173	95	4.25	0	2.9375	31.8267633399044	2058.46312504	25	1.33333333333333	1.77777777777778	0	.888888888888889
163	1	24	5	5	0	0	0	1	1	1	0	1	0	0	0	0	173	73	4	1	3.3125	24.2489625446891	1754.62452384	26	.333333333333333	.111111111111111	1	.555555555555556
33	1	24	6	1	2	1	3	1	2	1	0	1	1	0	1	1	191	102	5	0	2.0625	27.9757133850498	2235.9967054	27	1.16666666666667	1.11111111111111	1.33333333333333	1.22222222222222
126	1	25	5	2	-2	0	0	-2	1	-2	1	1	1	1	-2	1	175	66	2.25	0	3.375	21.4761926530612	1667.39394348	2	-.166666666666667	.111111111111111	-1	-.444444444444444
52	1	25	7	1	1	2	3	2	1	2	2	2	3	0	1	2	175	76	3.5	1	3.5625	24.7346494693878	1801.082928008	25	1.75	1.77777777777778	1.66666666666667	1.72222222222222
37	1	25	9	1	3	1	3	1	0	2	3	3	2	3	3	3	183	86	4.75	0	3.125	25.7345635880438	1979.24068456	26	2.25	2.66666666666667	1	1.83333333333333
154	1	25	9	5	2	2	2	0	0	1	2	2	2	1	2	2	183	87	3.5	0	3.625	26.0054537310759	1991.394228608	26	1.5	1.88888888888889	.333333333333333	1.11111111111111
153	1	26	10	5	2	2	3	-2	-3	1	2	2	3	2	2	3	183	77	3.25	0	3.3125	23.0256621577234	1852.02824408	17	1.41666666666667	2.33333333333333	-1.33333333333333	.5
104	1	26	5	3	1	1	1	1	1	0	2	2	2	1	2	2	165	19	3	0	3.25	6.83095390266299	981.742652984	25	1.33333333333333	1.55555555555556	.666666666666667	1.11111111111111
64	1	30	10	3	2	2	3	0	0	2	0	2	2	2	2	2	160	64	2.5	0	2.6875	24.982996875	1542.716855384	21	1.58333333333333	1.88888888888889	.666666666666667	1.27777777777778
125	1	32	6	1	-2	-3	-2	1	-3	-3	-2	1	-2	-3	-2	-3	183	100	3.75	0	3.625	29.7979157335244	2121.80484528	12	-1.91666666666667	-2	-1.66666666666667	-1.83333333333333
